# Supplementary material for: Uridine Derivatives: Synthesis, Biological Evaluation, and In Silico Studies as Antimicrobial and Anticancer Agents
Source: Medicina (Kaunas). 2023 Jun 7;59(6):1107. doi: 10.3390/medicina59061107 (PMC10302127; doi:10.3390/medicina59061107)
Supplement: Supplementary file 1 [file medicina-59-01107-s001.zip]

Archive with 1 entries (1 files):
- medicina-2389379-supplementary.pdf
